# Supplementary material for: Effects of Spatial Variability and Relic DNA Removal on the Detection of Temporal Dynamics in Soil Microbial Communities
Source: mBio. 2020 Jan 21;11(1):e02776-19. doi: 10.1128/mBio.02776-19 (PMC6974563; doi:10.1128/mBio.02776-19)
Supplement: TABLE S2 [file mBio.02776-19-st002.csv]

Supplementary Table 2: Time points, sampling dates, days between timepoints, and season
Time point	Date	Days since previous	Astronomical Season
T01	November 20, 2015	0	Autumn
T02	January 06, 2016	47	Winter
T03	February 25, 2016	50	Winter
T04	April 14, 2016	48	Spring
T05	May 27, 2016	43	Spring
